# Supplementary material for: CD73 Promotes Chronic Lymphocytic Leukemia
Source: Cancers (Basel). 2022 Jun 26;14(13):3130. doi: 10.3390/cancers14133130 (PMC9264813; doi:10.3390/cancers14133130)
Supplement: Supplementary file 1 [file cancers-14-03130-s001.zip]

Archive with 2 entries (2 files):
- Supplementary-Figures S1 and S2.pdf
- Supplementary-Tables S1 and S2.xlsx
